# Supplementary material for: Unveiling Dynamic Hotspots in Protein–Ligand Binding: Accelerating Target and Drug Discovery Approaches
Source: Int J Mol Sci. 2025 Apr 23;26(9):3971. doi: 10.3390/ijms26093971 (PMC12071544; doi:10.3390/ijms26093971)
Supplement: Supplementary file 1 [file ijms-26-03971-s001.zip]

Archive with 4 entries (4 files):
- Figure S1.png
- Figure S2.png
- RMSD and SASA.zip
- Table S1.pdf
